# Supplementary material for: Pancreatic cancer-derived exosomes transfer miRNAs to dendritic cells and inhibit RFXAP expression via miR-212-3p
Source: Oncotarget. 2015 Aug 14;6(30):29877–88. doi: 10.18632/oncotarget.4924 (PMC4745769; doi:10.18632/oncotarget.4924)
Supplement: Supplementary file 2 [file oncotarget-06-29877-s002.xlsx]

## Sheet: Sheet1
Supplementary Table S1: fold change of gene expression between exosome-stimulated DCs(exo-iDC) and untreated DCs(iDC)
Gene Name	log2(Fold Change)(exosome DC > DC)	Gene Name	log2(Fold Change)(exosome DC < DC)
GAGE1	10.99	LOC100134361	-10.24
FAM53B	10.41	FANCF	-8.39
FGF23	10.3	ETV1	-8.38
LOC650293	9.94	ENDOU	-8.29
LOC391322	9.59	LOC100506853	-8.27
TMEM105	9.52	AHCTF1	-8.04
LOC401068	9.38	RPRD2	-8.03
MYO18A	9.27	C6orf1	-7.88
MANEAL	9.15	LOC100216545	-7.82
SP9	9.12	LOC100996333	-7.76
RNF130	9.07	TRIM23	-7.68
EXOSC2	8.91	BBS7	-7.64
PNPLA7	8.9	SLITRK5	-7.55
CDC42EP3	8.85	MESP2	-7.48
AEN	8.78	FAM187B	-7.46
C1QTNF9B-AS1	8.67	CHMP7	-7.44
KCNQ1DN	8.49	PRDX2	-7.38
ANGEL2	8.35	LOC728290	-7.37
MAGEA11	8.23	ADCY10P1	-7.33
PDE10A	8.2	RNY1	-7.25
PKN1	8.19	DMRTC1	-7.24
ZNF165	8.08	DBR1	-7.2
DOCK7	8.07	C3P1	-7.19
BMF	7.98	ANKRD29	-7.17
PPP1CB	7.87	CRYBB2P1	-7.11
RABGGTA	7.85	PLEKHG5	-6.99
SCAND2	7.82	GIPR	-6.94
GCM2	7.78	LOC100996462	-6.89
ATP6V1H	7.76	SLED1	-6.87
NOP16	7.75	MTRNR2L3	-6.81
LOC100507800	7.72	PDK1	-6.79
PCDHB2	7.71	ADAM20P1	-6.79
LOC100996574	7.71	ZNFX1-AS1	-6.79
DHX37	7.69	RFXAP	-6.77
HYLS1	7.69	IFT81	-6.73
VIT	7.69	BOLA1	-6.73
SUSD3	7.68	LINC00654	-6.73
LIMK2	7.62	LOC100507445	-6.73
LOC285074	7.58	DYNC2LI1	-6.72
FSHB	7.56	SMYD3	-6.7
CCDC50	7.54	GDNF-AS1	-6.7
APOC1	7.51	DNAH12	-6.63
TDRD6	7.51	ARHGAP11A	-6.63
MAPK8IP2	7.5	LOC100506516	-6.61
MZF1	7.49	LOC730378	-6.57
POU4F1	7.49	FAM63A	-6.57
TXNRD1	7.45	FCGR2B	-6.55
LOC643770	7.44	OCM	-6.52
ANXA8L2	7.43	AS3MT	-6.52
LOC100996256	7.42	MIR4791	-6.52
LOX	7.41	RP9	-6.5
C2CD2	7.4	BTBD17	-6.47
LRRC45	7.39	FLJ21369	-6.47
TRIP6	7.38	CCDC83	-6.44
C3orf80	7.37	CCDC140	-6.44
DHX29	7.32	MID1	-6.44
EMC6	7.3	LOC100506258	-6.44
IRF6	7.27	DCN	-6.42
PARD6G-AS1	7.23	HSPB9	-6.42
CAPRIN2	7.23	LOC284080	-6.42
ADAM12	7.22	SNORA2B	-6.4
LOC100288433	7.22	SNORD114-12	-6.4
CENPH	7.19	C6orf183	-6.37
LOC100133251	7.17	CXorf23	-6.37
SNAR-C2	7.17	CREM	-6.34
TAS2R31	7.17	LONP1	-6.32
2015-09-04	7.16	LOC100505983	-6.32
MRPL21	7.16	MIR3139	-6.29
ZNF521	7.15	MIR5696	-6.26
LOC619207	7.15	EXOC1	-6.23
LOC100996662	7.15	RNF149	-6.23
SMPDL3B	7.14	KCNG1	-6.23
CC2D2A	7.13	LOC100133299	-6.23
TOMM20L	7.1	SEC24B	-6.2
MIR5706	7.1	PP12708	-6.2
KCNJ16	7.08	BTF3L4	-6.17
RBPMS2	7.06	PTGER4	-6.17
LIMCH1	7.06	MEFV	-6.17
SLTM	7.05	LOC645202	-6.17
TET1	7.03	PLA2G16	-6.14
SCAMP1	7	MIR125B1	-6.11
LOC100506881	6.99	XAGE2	-6.08
NPAS2	6.96	LOC100505601	-6.08
LAMA4	6.96	LOC649395	-6.04
C1orf167	6.94	ZNF391	-6.04
MIR3713	6.91	MIR579	-6.04
DDX11L10	6.9	FGF10	-6.01
ICA1L	6.88	LOC100507395	-6.01
SAP30L	6.88	MIR4445	-6.01
KIF11	6.85	PIWIL2	-5.98
ELAVL2	6.83	EFNA1	-5.95
DLGAP1	6.82	MICAL3	-5.95
C2CD4B	6.81	LOC284385	-5.95
AGMAT	6.81	MYO16-AS1	-5.95
HOOK1	6.81	SNORA59B	-5.91
STK38L	6.8	LOC100996834	-5.91
ZNF518A	6.78	SLC35G2	-5.88
MIR4690	6.75	COPS2	-5.88
SLAIN1	6.74	LDHAL6B	-5.88
PCDHB8	6.74	TFAP2A	-5.88
LOC100652931	6.74	LOC100507468	-5.88
C20orf197	6.71	SLC8A3	-5.83
TFEC	6.7	AASDH	-5.83
MEGF6	6.68	RPAP3	-5.83
GPS1	6.67	PTPLAD2	-5.83
UBE2Q2	6.67	LOC100996482	-5.83
FCAR	6.65	HOXA-AS3	-5.8
AGL	6.65	SDK1	-5.8
SON	6.63	FLJ44511	-5.8
NDUFA6	6.63	FRG1B	-5.76
LOC100996843	6.63	MGST1	-5.76
SCAI	6.63	RPGRIP1L	-5.72
HOXA6	6.61	GPD2	-5.72
OGFOD3	6.61	CT47A12	-5.72
SNORA63	6.59	LOC441454	-5.72
TCEAL4	6.58	NT5C3	-5.67
TMUB2	6.57	NRCAM	-5.67
LOC100128108	6.56	TRMT11	-5.67
GPRIN2	6.56	METTL5	-5.67
C12orf50	6.55	MBD2	-5.67
LOC286467	6.52	LOC100505601	-5.67
METTL18	6.52	LOC100507258	-5.67
LOC100128242	6.52	EIF2AK3	-5.62
WNT9B	6.51	ZNF555	-5.62
CA10	6.51	KLF4	-5.62
SNORD10	6.5	LOC100506302	-5.62
SERPINA7	6.5	MOSPD1	-5.58
DLC1	6.5	KANK1	-5.58
LOC100996581	6.5	OPRM1	-5.58
GALE	6.48	LOC100996817	-5.58
NRBF2	6.48	MIR624	-5.54
LOC100653358	6.48	STAP2	-5.54
SMIM2	6.48	ADPRHL2	-5.54
MAPK8	6.47	LOC729724	-5.54
ZNF256	6.46	TMEM64	-5.49
GFI1B	6.46	SNORD115-44	-5.49
SMARCAD1	6.46	C18orf32	-5.44
PSMC6	6.46	LOC100505491	-5.44
LOC100506365	6.46	CBWD2	-5.4
MAGEC3	6.44	DNAJB4	-5.4
HAL	6.44	GAS2L2	-5.4
IFITM10	6.44	KIAA1841	-5.4
MIR4738	6.44	LOC100653133	-5.35
FLJ33630	6.43	LOC100506861	-5.35
ANKRD20A4	6.42	FXYD4	-5.3
HEPH	6.42	LOC348761	-5.3
CCDC41	6.4	LOC100506994	-5.3
PRKCA	6.39	MIR511-1	-5.24
ZNF214	6.38	DUSP1	-5.19
MYL5	6.37	LOC100996496	-5.19
DHX57	6.37	VASP	-5.13
MIR4660	6.37	FLJ22447	-5.13
PIN4	6.34	LOC402779	-5.13
PHTF2	6.34	SCAND2	-5.06
DAZAP2	6.34	SETD3	-5.06
CNGA1	6.33	LGALS17A	-5.06
FLT1	6.33	MIR5188	-5.06
GOLGA8A	6.33	NUDCD1	-5
LOC100996761	6.33	OR52L1	-5
AIM1L	6.32	MIR3649	-5
WNK1	6.32	GIPC2	-4.92
CSNK1A1	6.32	STON1-GTF2A1L	-4.92
ARMCX4	6.32	MIR556	-4.86
MORN5	6.32	KCNG3	-4.86
LOC100289092	6.32	LOC100506054	-4.86
RNU6-55	6.32	LOC100506126	-4.86
SLAMF1	6.3	DKK1	-4.77
RGS5	6.3	NOX1	-4.7
MAS1L	6.29	MIR5700	-4.61
WWP1	6.29	TRAT1	-4.55
PI4KAP2	6.28	DST	-4.38
CTNND1	6.28	CCR2	-4.38
VWA8	6.26	EPB41L5	-4.38
LOC645188	6.26	MIR548AL	-4.38
CYS1	6.26	C11orf63	-4.32
NUF2	6.26	HRK	-4.17
LOC100093698	6.26	EID2B	-4.17
ZNF625-ZNF20	6.26	RNU6-39	-4.17
SCN9A	6.24	LOC100287329	-4.17
FP6628	6.24	EWSR1	-4.11
LOC100996319	6.24	LOC100506014	-4.11
PXDNL	6.23	MIR548U	-4
PSAT1	6.21	RNASEH2B-AS1	-3.91
RAB9B	6.21	NLGN4Y	-3.81
LOC100131655	6.2	CXCL11	-3.7
RAB11FIP2	6.2	ZNF729	-3.58
SLC45A2	6.2	NUFIP2	-3.58
OLA1	6.2	S1PR1	-3.46
OLIG1	6.18	SCHIP1	-3.46
PDLIM5	6.18	LOC100507459	-3.46
LOC100996440	6.18	LOC100506885	-3.46
PARPBP	6.17	PRDM11	-3.29
IL22	6.17	LOC440335	-3.29
LOC152024	6.17	NFAT5	-3.17
HHIP	6.14	PCDHA1	-3.17
FBXO17	6.14	CAMK2D	-2.95
NEIL3	6.14	TTTY9A	-2.95
ZC3H10	6.14	CC2D2A	-2.86
KRT40	6.14	CXXC1P1	-2.86
CCDC147	6.14	LOC100507654	-2.7
LOC100506530	6.14	TUSC3	-2.58
ZNF92	6.13	CFH	-2.58
FRMD4B	6.13	RPL23AP82	-2.58
ST6GAL1	6.13	LOC100505776	-2.58
CACNA1G	6.13	MIR548H4	-2.46
LOC100505711	6.13	ANKRD30A	-2.25
MIR21	6.11	GUSBP1	-2.25
SLC22A13	6.11	LOC100506682	-2.25
PIGH	6.11
POMT1	6.11
LOC100996359	6.11
PTBP2	6.1
PF4	6.1
LOC100506047	6.1
ELMOD2	6.08
ADAM10	6.08
EFCAB2	6.08
FLJ31662	6.08
LOC100653060	6.06
XRCC4	6.06
SEPSECS	6.06
PGAM2	6.06
LOC100653233	6.06
TNKS2	6.06
MIR597	6.04
SPATA1	6.04
C18orf32	6.04
NDUFC2-KCTD14	6.04
FAM226B	6.04
PCDHA10	6.02
DEFB110	6.01
C12orf69	6.01
TCF20	6.01
LOC100507437	6.01
MIR548F5	6.01
POTEA	5.98
LOC339240	5.98
ADAMTS18	5.98
MIR196A2	5.97
TARDBP	5.97
EFNA1	5.97
KLHL14	5.97
TRIM15	5.97
SNORD58C	5.92
CNTN4	5.92
IL28RA	5.92
LOC100130331	5.92
MEST	5.91
DOK5	5.91
PPP4R4	5.91
LOC339822	5.91
LOC100996494	5.91
LOC100996366	5.91
MLLT4	5.88
ZNF32	5.88
MIR1305	5.88
FOXP2	5.88
MIR4255	5.88
MAGT1	5.85
UBE2MP1	5.85
TMEM38B	5.85
FBXO9	5.85
TTF1	5.85
MIR19B2	5.85
EPN2-AS1	5.85
RIN2	5.83
SOGA1	5.83
AKR7A3	5.83
CDK4	5.83
LOC100506123	5.83
ORC5	5.81
MIR567	5.81
PMCHL2	5.81
ARHGEF38	5.81
LOC100996779	5.81
KLHL13	5.79
SNORD99	5.79
LOC201651	5.76
ZBTB8OS	5.73
CPB2	5.73
LOC100505799	5.73
LOC100507363	5.73
SLC25A15	5.72
TP63	5.72
CXCR7	5.72
EPHB6	5.72
LOC100507461	5.72
ZNF440	5.69
FGFR1	5.67
ADAMTS1	5.67
ZC3H7A	5.67
KIAA0494-AS1	5.67
RNU6-82	5.67
LBH	5.64
POP4	5.64
POTEC	5.64
RAD51AP2	5.64
ANTXRL	5.64
SLC12A1	5.61
MIR4317	5.61
TMEM44-AS1	5.61
LOC100996619	5.61
FTO-IT1	5.61
SNORD113-6	5.58
MFSD8	5.58
DIS3L2	5.58
LOC441454	5.58
LOC100506014	5.58
MAGT1	5.55
STK35	5.55
PRG4	5.52
MIR616	5.52
LOC338667	5.52
RHD	5.52
COMMD3-BMI1	5.52
LOC440335	5.52
LOC100506035	5.52
LOC643837	5.52
CNTNAP5	5.5
ZNF235	5.5
DYRK3	5.5
TMEM242	5.5
NXNL2	5.5
ARHGAP11A	5.5
CPNE7	5.48
TRIM2	5.48
GBA3	5.48
POLB	5.43
PCDH9-AS2	5.43
LOC100996744	5.4
NIPSNAP3A	5.37
FAM161A	5.37
DMD	5.37
LOC100506489	5.37
LOC100996665	5.37
MIR548A3	5.34
MAPK14	5.34
MYEOV2	5.34
LOC283761	5.34
DISC1	5.34
ATRX	5.3
LOC100996631	5.3
LOC100507277	5.3
LOC100996319	5.3
KCNIP4	5.28
GBP7	5.28
LOC100507101	5.28
CENPVP2	5.28
LOC100506725	5.28
LOC100506733	5.24
UNK	5.24
LOC100507540	5.24
OR1J1	5.19
CHD6	5.17
FRMD3	5.17
LOC100509764	5.17
SPANXN5	5.13
AHCTF1	5.13
GAR1	5.13
ZMYND11	5.13
FGD5-AS1	5.13
SNORA6	5.09
LOC100130992	5.09
SH3BP2	5.09
CCDC142	5.09
MS4A4A	5.09
LOC100287808	5.09
FAM19A2	5.06
ABCD2	5.06
MIR181A2	5.06
SCYL1	5.06
C6orf99	5.06
PQBP1	5.06
TTN	5.06
APOC1P1	5.06
LOC100289097	5.06
LOC100287538	5.06
MS4A14	4.95
KRBOX1	4.95
ERVK13-1	4.95
LOC100996382	4.95
LAMTOR3	4.92
ZNF107	4.92
CXorf30	4.92
GOLGA6L3	4.92
LOC100506478	4.92
MAP9	4.86
CLDN16	4.86
AMY2A	4.86
YME1L1	4.86
MIR548M	4.86
AMY1A	4.86
LINC00299	4.86
LNX1	4.86
LOC100996648	4.86
LOC100506885	4.86
LOC100506014	4.86
BEND2	4.81
LOC100505776	4.81
LOC100505991	4.81
MEOX2	4.77
PPP2R2B	4.77
NEDD1	4.77
SPDYE7P	4.77
SLC4A1	4.77
DYNC1LI1	4.77
LOC100506374	4.77
MEST	4.71
PTPN2	4.71
GBP1	4.71
SNORD114-7	4.71
YES1	4.71
DNAH14	4.71
ZNF791	4.71
NDUFAF5	4.67
MIR3945	4.67
MIR198	4.67
NCBP2	4.61
ZNF772	4.61
LOC100505518	4.61
ANK2	4.55
ARF6	4.55
ADAL	4.55
LOC100287399	4.55
LOC100287592	4.55
MIR4668	4.55
C6orf162	4.49
CCDC126	4.49
DPH5	4.49
KLRC2	4.49
TSNAX-DISC1	4.49
LOC100996824	4.49
SNORD115-47	4.49
BCAP29	4.44
HRNR	4.44
LOC441461	4.44
TM2D1	4.44
MIR2054	4.44
TRIM49	4.38
YIPF6	4.38
ABHD15	4.3
ZNF487P	4.3
FAM173B	4.3
FAN1	4.3
LOC100505771	4.3
MIR19A	4.3
PNN	4.25
MIR5704	4.25
PARP10	4.18
SIAH2	4.18
LHFPL3-AS2	4.18
CTXN3	4.11
LOC100507546	4.11
LOC100505821	4.11
SNORD118	4.07
PPM1E	4
LOC100287399	4
SNORD47	3.86
RGS5	3.86
OLFM4	3.86
AQP10	3.81
MIR1256	3.81
GAGE8	3.81
GTF2H2D	3.73
TSPY10	3.67
QRFPR	3.67
FCGR1B	3.67
MPP4	3.55
MYT1L	3.55
LRRC34	3.55
FOXF1-AS1	3.55
LOC643837	3.55
FLJ45825	3.55
TMPRSS11E	3.46
MAGEA3	3.39
KIAA0754	3.39
SBNO1	3.29
F9	3.29
NRP2	3.29
LOC100507376	3.29
LHFPL3-AS1	3.17
MIR1197	3.17
PCBP1-AS1	3.17
LOC100996557	3.17
MIR3118-5	3.17
RAD50	3.09
LINC00605	3.09
LOC100507481	3.09
LOC100506557	3.09
GRIK2	2.95
ZSCAN18	2.95
SNORD116-27	2.95
LOC503519	2.95
DEFB107A	2.86
FP6628	2.86
SDK1	2.75
PPP1R12B	2.75
GPC5-AS1	2.75
PRSS37	2.7
SNORD64	2.7
MIR512-2	2.7
LOC100996758	2.7
GAGE12D	2.58
FAM74A1	2.46
OR4K15	2.46
PCDH7	2.39
SLC12A2	2.39
TSNAX-DISC1	2.39
RNF165	2.39
GALNTL5	2.25
TMEM133	2.25
CYP7A1	2.25
SYNJ2BP-COX16	2.25
LOC388813	2.17
SNURF	2.17
LINC00623	2.17
LOC100509621	2.17
RAD51C	2
GOLGA6C	2
